# Supplementary material for: A case report of ethanol infusion in the vein of Marshall using the right jugular vein approach
Source: Eur Heart J Case Rep. 2020 Aug 26;4(5):1–6. doi: 10.1093/ehjcr/ytaa260 (PMC7649458; doi:10.1093/ehjcr/ytaa260)
Supplement: ytaa260_Supplementary_Data [file ytaa260_supplementary_data.zip]

Archive with 2 entries (1 files):
- ytaa260_Supplementary_Data/
- ytaa260_Supplementary_Data/ytaa260_Slide_Set.pptx
